# Supplementary material for: Mechanisms of USP18 specificity toward ISG15 revealed by paralog sequence analysis comparison
Source: J Biol Chem. 2025 May 26;301(7):110288. doi: 10.1016/j.jbc.2025.110288 (PMC12221285; doi:10.1016/j.jbc.2025.110288)
Supplement: Table S2 [file mmc3.xlsx]

## Sheet: Sample 3
Sequence	Annotated Sequence	Modifications	# Proteins	# Isoforms	# PSMs	Master Protein Accessions	Positions in Master Proteins	Theo. MH+ [Da]	Charge (by Search Engine): Sequest HT	m/z [Da] (by Search Engine): Sequest HT	DeltaM [ppm] (by Search Engine): Sequest HT	Percolator q-Value (by Search Engine): Sequest HT	Percolator PEP (by Search Engine): Sequest HT	XCorr (by Search Engine): Sequest HT
LTHLPQTLTIHLMR	[K].LTHLPQTLTIHLMR.[F]	1xOxidation [M13]	2	1	2	Q3LFD5; Q9UMW8	Q3LFD5 [245-258]; Q9UMW8 [245-258]	1689.95	3	563.987	0.48	0.00101	1.49e-05	4.16
LTHLPQTLTIHLMR	[K].LTHLPQTLTIHLMR.[F]		2	1	1	Q3LFD5; Q9UMW8	Q3LFD5 [245-258]; Q9UMW8 [245-258]	1673.95	4	419.243	-1.12	0.00101	0.000187	3.77
RSVPFQMLLLLEK	[R].RSVPFQMLLLLEK.[M]	1xOxidation [M7]	2	1	2	Q3LFD5; Q9UMW8	Q3LFD5 [97-109]; Q9UMW8 [97-109]	1589.91	3	530.641	0.33	0.00101	0.000308	3.71
TLEDALHCFFQPR	[K].TLEDALHCFFQPR.[E]	1xCarbamidomethyl [C8]	2	1	3	Q3LFD5; Q9UMW8	Q3LFD5 [208-220]; Q9UMW8 [208-220]	1633.78	2	817.394	1.62	0.00101	0.000698	2.54
DSLICLDCAMESSR	[K].DSLICLDCAMESSR.[N]	2xCarbamidomethyl [C5; C8]; 1xOxidation [M10]	1	1	1	Q3LFD5	Q3LFD5 [174-187]	1672.7	2	836.852	-0.39	0.00101	0.000777	2.36
DQIADVHLVER	[K].DQIADVHLVER.[L]		1	1	2	Q3LFD5	Q3LFD5 [153-163]	1294.67	2	647.841	-0.39	0.001476	0.01888	2.2
SVPFQMLLLLEK	[R].SVPFQMLLLLEK.[M]	1xOxidation [M6]	2	1	6	Q3LFD5; Q9UMW8	Q3LFD5 [98-109]; Q9UMW8 [98-109]	1433.81	2	717.408	0.69	0.00101	0.001065	1.93
ICHSLYFPQSLDFSQILPMK	[K].ICHSLYFPQSLDFSQILPMK.[R]	1xCarbamidomethyl [C2]; 1xOxidation [M19]	2	1	1	Q3LFD5; Q9UMW8	Q3LFD5 [269-288]; Q9UMW8 [269-288]	2440.2	3	814.072	-1	0.001476	0.008594	1.73
SVPFQMLLLLEK	[R].SVPFQMLLLLEK.[M]		2	1	1	Q3LFD5; Q9UMW8	Q3LFD5 [98-109]; Q9UMW8 [98-109]	1417.81	2	709.41	-0.26	0.00101	0.003312	1.24
IWNLLK	[KR].IWNLLK.[DE]		3	1	4	Q3LFD5; Q9UMW8	Q3LFD5 [147-152]; Q9UMW8 [147-152]	786.487	2	393.747	-1.32	0.005615	0.08823	1.12
CFCENCGK	[K].CFCENCGK.[K]	3xCarbamidomethyl [C1; C3; C6]	2	1	2	Q3LFD5; Q9UMW8	Q3LFD5 [228-235]; Q9UMW8 [228-235]	1074.38	2	537.693	-1.36	0.001476	0.0139	0.79

## Sheet: Sample 4
Sequence	Annotated Sequence	Modifications	# Proteins	# Isoforms	# PSMs	Master Protein Accessions	Positions in Master Proteins	Theo. MH+ [Da]	Confidence (by Search Engine): Sequest HT	Charge (by Search Engine): Sequest HT	m/z [Da] (by Search Engine): Sequest HT	DeltaM [ppm] (by Search Engine): Sequest HT	XCorr (by Search Engine): Sequest HT
LTHLPQTLTIHLMR	[K].LTHLPQTLTIHLMR.[F]	1xOxidation [M13]	2	1	6	Q3LFD5; Q9UMW8	Q3LFD5 [245-258]; Q9UMW8 [245-258]	1689.95	High	3	563.988	0.84	4.68
LTHLPQTLTIHLMR	[K].LTHLPQTLTIHLMR.[F]		2	1	2	Q3LFD5; Q9UMW8	Q3LFD5 [245-258]; Q9UMW8 [245-258]	1673.95	High	3	558.656	0.44	4.6
ICHSLYFPQSLDFSQILPMKR	[K].ICHSLYFPQSLDFSQILPMKR.[E]	1xCarbamidomethyl [C2]; 1xOxidation [M19]	2	1	2	Q3LFD5; Q9UMW8	Q3LFD5 [269-289]; Q9UMW8 [269-289]	2596.3	High	4	649.832	-0.34	4.43
RSVPFQMLLLLEK	[R].RSVPFQMLLLLEK.[M]	1xOxidation [M7]	2	1	2	Q3LFD5; Q9UMW8	Q3LFD5 [97-109]; Q9UMW8 [97-109]	1589.91	High	3	530.641	-0.4	3.84
TLEDALHCFFQPR	[K].TLEDALHCFFQPR.[E]	1xCarbamidomethyl [C8]	2	1	7	Q3LFD5; Q9UMW8	Q3LFD5 [208-220]; Q9UMW8 [208-220]	1633.78	High	2	817.394	0.33	3.1
RSVPFQMLLLLEK	[R].RSVPFQMLLLLEK.[M]		2	1	1	Q3LFD5; Q9UMW8	Q3LFD5 [97-109]; Q9UMW8 [97-109]	1573.91	High	3	525.309	-0.78	3.01
ICHSLYFPQSLDFSQILPMK	[K].ICHSLYFPQSLDFSQILPMK.[R]	1xCarbamidomethyl [C2]; 1xOxidation [M19]	2	1	1	Q3LFD5; Q9UMW8	Q3LFD5 [269-288]; Q9UMW8 [269-288]	2440.2	High	3	814.073	0.61	2.72
SVPFQMLLLLEKMQDSR	[R].SVPFQMLLLLEKMQDSR.[Q]	2xOxidation [M6; M13]	2	1	1	Q3LFD5; Q9UMW8	Q3LFD5 [98-114]; Q9UMW8 [98-114]	2067.06	High	3	689.692	0.52	2.52
DSLICLDCAMESSR	[K].DSLICLDCAMESSR.[N]	2xCarbamidomethyl [C5; C8]; 1xOxidation [M10]	1	1	1	Q3LFD5	Q3LFD5 [174-187]	1672.7	High	2	836.852	0.1	2.29
CFCENCGK	[K].CFCENCGK.[K]	3xCarbamidomethyl [C1; C3; C6]	2	1	2	Q3LFD5; Q9UMW8	Q3LFD5 [228-235]; Q9UMW8 [228-235]	1074.38	High	2	537.694	0.49	1.99
SVPFQMLLLLEK	[R].SVPFQMLLLLEK.[M]	1xOxidation [M6]	2	1	8	Q3LFD5; Q9UMW8	Q3LFD5 [98-109]; Q9UMW8 [98-109]	1433.81	High	2	717.407	-0.03	1.76
SVPFQMLLLLEK	[R].SVPFQMLLLLEK.[M]		2	1	1	Q3LFD5; Q9UMW8	Q3LFD5 [98-109]; Q9UMW8 [98-109]	1417.81	High	2	709.41	-0.36	0.71
