# Supplementary material for: Mechanisms of USP18 specificity toward ISG15 revealed by paralog sequence analysis comparison
Source: J Biol Chem. 2025 May 26;301(7):110288. doi: 10.1016/j.jbc.2025.110288 (PMC12221285; doi:10.1016/j.jbc.2025.110288)
Supplement: Table S3 [file mmc4.xlsx]

## Sheet: Antibodies and reagents
ANTIBODIES	SOURCE	CATALOG #	APPLICATION	DILUTION
Flag-HRP	Sigma	A8592	Western blot	1:5,000
c-Myc	Santa Cruz Biotechnology	sc-40	Western blot	1:2,000
Vinculin	Santa Cruz Biotechnology	sc-25336	Western blot	1:2,500
GAPDH	Santa Cruz Biotechnology	sc-25778	Western blot	1:5,000
α Tubulin	Santa Cruz Biotechnology	sc-32293	Western blot	1:10,000
HA tag	Cell Signaling Technologies	3724	Western blot	1:2,500
Flag tag	Cell Signaling Technologies	14793	Western blot	1:2,500
USP18	Cell Signaling Technologies	4813	Western blot	1:10,000
V5 tag	Invitrogen	R960-25	Western blot	1:5,000
Myc-HRP	Invitrogen	R951-25	Western blot	1:2,500
REAGENTS	SOURCE	CATALOG #
PolyJet In Vitro DNA Transfection	SignaGen	SL100688
Bradford	Bio-Rad	5000006
QC Colloidal Coomassie Stain	Bio-Rad	1610803
EZview Red ANTI-FLAG M2 Affinity Gel	Millipore Sigma	F2426
Anti-FLAG M2 Magnetic Beads	Millipore Sigma	M8823
EZview Red Anti-c-Myc Affinity Gel	Millipore Sigma	E6654
EZview Red Anti-HA Affinity Gel	Millipore Sigma	E6779
Q5 High-Fidelity DNA Polymerase	New England Biolabs	M0491S
Q5 Hot Start High-Fidelity 2X Master Mix	New England Biolabs	M0494S
Ac-ISG15prox-VPS	UbiQ Bio	UbiQ-262
Ac-hISG15prox-VPS	UbiQ Bio	UbiQ-311
Recombinant Human ISG15 Vinyl Sulfone	R&D Systems	UL-603
Recombinant Human ISG15 AMC	R&D Systems	UL-553

## Sheet: Recombinant DNA and primers
PLASMID	SOURCE	IDENTIFIER	FORWARD PRIMER (5' -> 3')	REVERSE PRIMER (5' -> 3')
Flag-UbcM8	Addgene	Plasmid #12440	N/A	N/A
His6-mISG15	Addgene	Plasmid #12445	N/A	N/A
HA-mUbp43	Addgene	Plasmid #12454	N/A	N/A
Flag‐HA‐USP18	Addgene	Plasmid #22572	N/A	N/A
pcDNA3-His6-HA-ISG15	Zhao & al., 2005	doi: 10.1073/pnas.0504754102	N/A	N/A
pcDNA3-UBA7	Zhao & al., 2005	doi: 10.1073/pnas.0504754102	N/A	N/A
pcDNA3-UbcH8	Zhao & al., 2005	doi: 10.1073/pnas.0504754102	N/A	N/A
6His-Flag-ISG15 (human)	This study	N/A	CGT GGATCC ATGGGCTGGGACCTGACGGTG	ACG GATATC TTAGCCTCCCCGCAGGCGCAG
6His-Flag-ISG15 ΔGG (human)	This study	N/A	CGT GGATCC ATGGGCTGGGACCTGACGGTG	ACG GATATC TTACCGCAGGCGCAGATTCAT
pcDNA3.1(+)-V5-UBA7	This study	N/A	CGT AAGCTT GCC ATGGGGAAGCCTATCCCTAACCCTCTCCTCGGTCTCGATTCTACG GGGGGG ATGGATGCCCTGGACGCTT	ACG CTCGAG TCACAGCTCATAGTGCAGAGG
pcDNA3.1(+)-V5-UbcH8 WT (human)	This study	N/A	CGT AAGCTT GCC ATGGGGAAGCCTATCCCTAACCCTCTCCTCGGTCTCGATTCTACG GGGGGG ATGATGGCGAGCATGCGAGTG	ACG CTCGAG TTAGGAGGGCCGGTCCACT
pcDNA3.1(+)-V5-UbcH8 C86A (human)	This study	N/A	CGGACAGATTGCCCTGCCCATCATC	TTCTCGTCCACGTTGGGG
6His-Flag-mISG15 (mouse)	This study	N/A	CGT GGATCC ATGGCCTGGGACCTAAAGGTG	ACG GATATC TTACCCACCCCTCAGGCG
pcDNA3.1(+)-V5-UbcM8 WT (mouse)	This study	N/A	CGT AAGCTT GCC ATGGGGAAGCCTATCCCTAACCCTCTCCTCGGTCTCGATTCTACG GGGGGG ATGATGGCCAGCAAGCGAGTG	ACG CTCGAG TTAAGAGGGCCGGTCCACTC
pcDNA3.1(+)-USP18 WT	This study	N/A	CGT AAGCTT GCC ATGAGCAAGGCGTTTGGG	ACG CTCGAG TTAGCACTCCATCTTCATGTA
pcDNA3.1(+)-HA-USP18A WT (FL)	This study	N/A	CGT AAGCTT GCC ATGTACCCATACGATGTTCCAGATTACGCT GGGGGG ATGGCTGAGTCCTCGCA	ACG CTCGAG TTAGCACTCCATCTTCATGTA
pcDNA3.1(+)-HA-USP18A C64S	This study	N/A	TGGACAGACCAGCTGCCTTAA	ATGTTGTGTAAACCAACCAG
pcDNA3.1(+)-HA-USP18A C64,65S (2CS)	This study	N/A	ACAGACCAGCAGCCTTAACTC	CCAATGTTGTGTAAACCAAC
pcDNA3.1(+)-HA-USP18B WT	This study	N/A	CGT AAGCTT GCC ATGTACCCATACGATGTTCCAGATTACGCT GGGGGG AAGAGAGAGCAGCCCAGA	ACG CTCGAG TTAGCACTCCATCTTCATGTA
pcDNA3.1(+)-HA-USP18 ΔC-term	This study	N/A	CGT AAGCTT GCC ATGTACCCATACGATGTTCCAGATTACGCT GGGGGG ATGGCTGAGTCCTCGCA	ACG CTCGAG TTACCAGTGGTAGTTAGGATT
pcDNA3.1(+)-HA-USP18 catalytic domain (CD)	This study	N/A	CGT AAGCTT GCC ATGTACCCATACGATGTTCCAGATTACGCT GGGGGG CTGGTTGGTTTACACAACATT	ACG CTCGAG TTAGCACTCCATCTTCATGTA
pcDNA3.1(+)-HA-USP18 aa54-358	This study	N/A	CGT AAGCTT GCC ATGTACCCATACGATGTTCCAGATTACGCT GGGGGG CTGGTTGGTTTACACAACATT	ACG CTCGAG TTACCAGTGGTAGTTAGGATT
pcDNA3.1(+)-Myc-USP18A WT	This study	N/A	CGT AAGCTT GCC ATGGAACAAAAACTCATCTCAGAAGAGGATCTG GGGGGG ATGGCTGAGTCCTCGCA	ACG CTCGAG TTAGCACTCCATCTTCATGTA
pcDNA3.1(+)-Myc-USP18A C64,65S (2CS)	This study	N/A	TGGACAGACCTCCTCCCTTAACTCCT	ATGTTGTGTAAACCAACCAG
pcDNA3.1(+)-Myc-USP18A catalytic domain (CD)	This study	N/A	CGT AAGCTT GCC ATGGAACAAAAACTCATCTCAGAAGAGGATCTG GGGGGG CTGGTTGGTTTACACAACATT	ACG CTCGAG TTAGCACTCCATCTTCATGTA
pcDNA3.1(+)-Myc-USP18A ΔC-term	This study	N/A	CGT AAGCTT GCC ATGGAACAAAAACTCATCTCAGAAGAGGATCTG GGGGGG ATGGCTGAGTCCTCGCA	ACG CTCGAG TTACCAGTGGTAGTTAGGATT
pcDNA3.1(+)-HA-USP18A A-TAIL	This study	N/A	GCTGCTGCGGTTTACATGAAGATGGAGTGC	TGCAGCTGCCTGCCAGTGGTAGTTAGG
pcDNA3.1(+)-HA-USP18B A-TAIL	This study	N/A	GCTGCTGCGGTTTACATGAAGATGGAGTGC	TGCAGCTGCCTGCCAGTGGTAGTTAGG
pcDNA3.1(+)-Myc-USP18A L198F	This study	N/A	CCCACTTTCTTTTTTTGATGTGGACTC	AGGGTGAGCATGCTGCTG
pcDNA3.1(+)-Myc-USP41 WT	This study	N/A	CGT AAGCTT GCC ATGGAACAAAAACTCATCTCAGAAGAGGATCTG GGGGGG ATGGACGGCGTCTTGTTC	ACG CTCGAG TTACCAGTGGTAGTTAGGATT
pcDNA3.1(+)-Myc-USP41 catalytic domain (CD) WT	This study	N/A	CGT AAGCTT GCC ATGGAACAAAAACTCATCTCAGAAGAGGATCTG GGGGGG CTGGTTGGTTTACACAACATT	ACG CTCGAG TTACCAGTGGTAGTTAGGATT
pcDNA3.1(+)-Myc-USP41 FL+18 C-term WT	This study	N/A	See materials and methods	See materials and methods
pcDNA3.1(+)-Myc-USP41 CD+18 C-term WT	This study	N/A	See materials and methods	See materials and methods
pcDNA3.1(+)-HA-USP41 WT	This study	N/A	CGT AAGCTT GCC ATGTACCCATACGATGTTCCAG	ACG CTCGAG TTACCAGTGGTAGTTAGGATT
pcDNA3.1(+)-HA-USP41 C64,65S (2CS)	This study	N/A	TGGACAGACCTCCTCCCTTAACTCCT	ATGTTGTGTAAACCAACCAG
pcDNA3.1(+)-HA-USP41 catalytic domain (CD) WT	This study	N/A	CGT AAGCTT GCC ATGTACCCATACGATGTTCCAGATTACGCT GGGGGG CTGGTTGGTTTACACAACATT	ACG CTCGAG TTACCAGTGGTAGTTAGGATT
pcDNA3.1(+)-HA-USP41 CD+18 C-term WT	This study	N/A	See materials and methods	See materials and methods
pcDNA3.1(+)-HA-USP41 CD+18 C-term A156T	This study	N/A	GGACCAGATCACTGATGTGCAC	TTAATCAGGTTCCAGAGTTTG
pcDNA3.1(+)-HA-USP41 CD+18 C-term M169T	This study	N/A	GCCCTGTATACGATCCGGATG	CTGCAGTCTCTCCACCAA
pcDNA3.1(+)-HA-USP41 CD+18 C-term L179V	This study	N/A	CTTGATTTGCGTTGACTGTGC	GAGTCCTTCATCCGGATC
pcDNA3.1(+)-HA-USP41 CD+18 C-term F198L	This study	N/A	CCGACTTTCTCTTTTTGATGTGGAC	AGGGTGAGCATGCTGCTG
pcDNA3.1(+)-HA-USP41 CD+18 C-term F198L C64S	This study	N/A	TGGACAGACCAGCTGCCTTAA	ATGTTGTGTAAACCAACCAG
pcDNA3.1(+)-Myc-Ubp43 WT	This study	N/A	CGT AAGCTT GCC ATGGAACAAAAACTCATCTCAGAAGAGGATCTG GGGGGG ATGGGCAAGGGGTTTGGG	ACG GAATTC TCAGGATCCAGTCTTCGTGTA
pcDNA3.1(+)-Myc-Ubp43 C61S	This study	N/A	CGGACAGACGAGTTGCCTTAA	ATGTTGTGTAAACCAACCAG
pcDNA3.1(+)-Myc-Ubp43 C61,62S (2CS)	This study	N/A	ACAGACGAGTAGCCTTAACTC	CCGATGTTGTGTAAACCAAC
pcDNA3.1(+)-HA-Ubp43 WT	This study	N/A	CGT AAGCTT GCC ATGTACCCATACGATGTTCCAGATTACGCT GGGGGG ATGGGCAAGGGGTTTGGG	ACG GAATTC TCAGGATCCAGTCTTCGTGTA
pcDNA3.1(+)-HA-Ubp43 catalytic domain (CD) WT	This study	N/A	CGT AAGCTT GCC ATGTACCCATACGATGTTCCAGATTACGCT GGGGGG CTGGTTGGTTTACACAACATC	ACG GAATTC TCACCAGCGGTATCTGTGG
pcDNA3.1(+)-HA-Ubp43 C61S	This study	N/A	CGGACAGACGAGTTGCCTTAA	ATGTTGTGTAAACCAACCAG
pcDNA3.1(+)-HA-Ubp43 C61,62S (2CS)	This study	N/A	ACAGACGAGTAGCCTTAACTC	CCGATGTTGTGTAAACCAAC
pcDNA3.1(+)-HA-Ubp43 ΔC-term	This study	N/A	CGT AAGCTT GCC ATGTACCCATACGATGTTCCAGATTACGCT GGGGGG ATGGGCAAGGGGTTTGGG	ACG GAATTC TCACCAGCGGTATCTGTGG
pcDNA3.1(+)-HA-Ubp43 L195F	This study	N/A	CTCTCTTCCTTTTTTTGATAAGGAC	AGTGTGAGCAGTTTGCTC
pcDNA3.1(+)-HA-USP18A IBB1	This study	N/A	GTACCGCAAACTCTGGAACCTGATTAAG (A141Q and L145R) GCTCACCCTCCAACTTTCTCTTT (P195Q) CCTGACAATCCAACTCATGCGAT (H255Q)	AGTTGTTGAGCATCATGTTGGACAAAC (A141Q and L145R) ATGCTGCTGTTTCTGCTAC (P195Q) GTCTGGGGCAAATGGGTC (H255Q)
pcDNA3.1(+)-HA-USP18A Y363A	This study	N/A	GGAAACTGCAGCTCTTCTGGTTTACATGAAG	TGCCAGTGGTAGTTAGGA
pcDNA3.1(+)-HA-USP18A Y363D	This study	N/A	GGAAACTGCAGATCTTCTGGTTTAC	TGCCAGTGGTAGTTAGGA
pcDNA3.1(+)-HA-USP18A Y363F	This study	N/A	GAAACTGCATTTCTTCTGGTTTACATG	CTGCCAGTGGTAGTTAGG
pcDNA3.1(+)-HA-USP41 CD+18 C-term F198M	This study	N/A	CCGACTTTCTATGTTTGATGTGGACTCAAAG	AGGGTGAGCATGCTGCTG
